# Supplementary material for: C-Terminal Extended Domain-Independent Telomere Maintenance: Modeling the Function of TIN2 Isoforms in Mus musculus
Source: Int J Mol Sci. 2025 Mar 7;26(6):2414. doi: 10.3390/ijms26062414 (PMC11941968; doi:10.3390/ijms26062414)
Supplement: Supplementary file 1 [file ijms-26-02414-s001.zip]

Archive with 1 entries (1 files):
- ijms-3406326-supplementary.pdf
